# Supplementary material for: Comparison of Collaborative and Cooperative Schemes in Sensor Networks for Non-Invasive Monitoring of People at Home
Source: Int J Environ Res Public Health. 2023 Mar 27;20(7):5268. doi: 10.3390/ijerph20075268 (PMC10094687; doi:10.3390/ijerph20075268)
Supplement: Supplementary file 1 [file ijerph-20-05268-s001.zip]

Archive with 18 entries (18 files):
- BF_c.txt
- BF_s.txt
- DS_c.txt
- DS_s.txt
- HRV_c.txt
- HRV_s.txt
- HR_c.txt
- HR_s.txt
- OS_c.txt
- OS_s.txt
- REMS_c.txt
- REMS_s.txt
- S_c.txt
- S_s.txt
- TST_c.txt
- TST_s.txt
- T_c.txt
- T_s.txt
