# Supplementary material for: Comparison of Collaborative and Cooperative Schemes in Sensor Networks for Non-Invasive Monitoring of People at Home
Source: Int J Environ Res Public Health. 2023 Mar 27;20(7):5268. doi: 10.3390/ijerph20075268 (PMC10094687; doi:10.3390/ijerph20075268)
Supplement: Supplementary file 1 [file ijerph-20-05268-s001.zip › DS_c.txt]

Deep sleep (DS)

14
17
19
18
15
18
14
20
21
19
14
15
12
18
19
19
16
16
11
9
15
12
19
18
19
13
17
17
11
14
13
17
13
19
22
14
15
17
18
20
16
13
15
17
19
17
10
11
14
14
11
18
13
9
13
14
15
8
14
14
15
17
20
17
14
18
11
11
11
12
13
13
10
15
11
11
16
19
20
16
20
16
15
13
14
15
11
19
11
14
18
14
16
18
19
19
12
13
19
16
