# Supplementary material for: Comparison of Collaborative and Cooperative Schemes in Sensor Networks for Non-Invasive Monitoring of People at Home
Source: Int J Environ Res Public Health. 2023 Mar 27;20(7):5268. doi: 10.3390/ijerph20075268 (PMC10094687; doi:10.3390/ijerph20075268)
Supplement: Supplementary file 1 [file ijerph-20-05268-s001.zip › DS_s.txt]

Deep sleep (DS)

12
22
15
11
12
11
8
16
10
13
13
13
11
13
14
8
9
16
13
10
25
9
10
10
11
9
11
9
25
9
15
11
28
11
14
14
12
23
15
8
10
8
10
14
14
15
13
9
19
14
10
12
16
14
15
11
12
12
11
14
12
13
10
9
12
11
14
22
13
9
8
12
10
16
16
10
14
15
13
15
16
12
14
13
8
12
13
12
11
15
15
15
11
13
25
15
13
10
23
9
