# Supplementary material for: Comparison of Collaborative and Cooperative Schemes in Sensor Networks for Non-Invasive Monitoring of People at Home
Source: Int J Environ Res Public Health. 2023 Mar 27;20(7):5268. doi: 10.3390/ijerph20075268 (PMC10094687; doi:10.3390/ijerph20075268)
Supplement: Supplementary file 1 [file ijerph-20-05268-s001.zip › HRV_s.txt]

Heart Rate Variability (HRV)

16
9
7
10
13
10
11
5
9
8
8
12
10
9
13
9
8
11
7
8
11
15
11
7
8
11
8
6
7
8
10
11
9
10
14
13
7
15
6
14
8
10
13
9
14
8
9
14
14
13
11
11
7
9
10
6
11
6
14
10
14
9
15
7
7
6
5
10
12
14
10
9
7
14
8
9
13
6
9
11
6
8
10
7
10
9
8
11
13
9
6
11
14
11
12
11
7
11
11
11
