# Supplementary material for: Comparison of Collaborative and Cooperative Schemes in Sensor Networks for Non-Invasive Monitoring of People at Home
Source: Int J Environ Res Public Health. 2023 Mar 27;20(7):5268. doi: 10.3390/ijerph20075268 (PMC10094687; doi:10.3390/ijerph20075268)
Supplement: Supplementary file 1 [file ijerph-20-05268-s001.zip › HR_c.txt]

Heart rate (HR)

67
87
72
79
67
81
70
83
84
82
76
65
69
61
67
82
79
94
65
76
65
93
62
87
88
80
65
75
70
88
76
91
68
70
67
66
90
81
80
67
81
82
73
78
75
64
70
66
68
60
65
64
91
92
78
78
63
91
74
66
87
74
70
75
61
66
92
93
103
64
70
73
88
62
63
67
83
85
83
76
80
71
86
68
84
68
74
77
87
65
90
87
78
102
76
62
61
78
68
71
