# Supplementary material for: Comparison of Collaborative and Cooperative Schemes in Sensor Networks for Non-Invasive Monitoring of People at Home
Source: Int J Environ Res Public Health. 2023 Mar 27;20(7):5268. doi: 10.3390/ijerph20075268 (PMC10094687; doi:10.3390/ijerph20075268)
Supplement: Supplementary file 1 [file ijerph-20-05268-s001.zip › HR_s.txt]

Heart rate (HR)

95
99
68
100
86
60
69
88
102
102
63
103
102
79
94
62
76
100
94
102
87
57
97
101
88
92
91
74
87
60
90
57
69
57
60
59
89
71
102
97
76
74
93
94
60
79
77
87
90
92
69
88
87
63
71
79
102
72
84
66
92
67
80
89
99
102
82
62
62
68
96
67
95
67
101
72
65
67
85
78
72
96
84
82
100
69
92
92
74
83
59
58
81
93
101
61
83
78
56
72
