# Supplementary material for: Comparison of Collaborative and Cooperative Schemes in Sensor Networks for Non-Invasive Monitoring of People at Home
Source: Int J Environ Res Public Health. 2023 Mar 27;20(7):5268. doi: 10.3390/ijerph20075268 (PMC10094687; doi:10.3390/ijerph20075268)
Supplement: Supplementary file 1 [file ijerph-20-05268-s001.zip › S_c.txt]

Snoring (S)

9
7
10
2
0
4
9
4
6
5
9
7
4
5
3
0
7
3
0
6
9
6
2
2
8
6
5
8
5
6
8
9
5
7
10
3
0
5
4
4
8
10
3
8
4
10
8
5
0
6
8
5
3
7
9
4
5
8
2
10
8
6
3
6
6
10
9
10
7
5
9
6
4
5
8
6
8
10
10
6
10
0
2
4
7
6
9
6
5
6
8
2
8
3
0
4
5
0
0
0
