# Supplementary material for: Comparison of Collaborative and Cooperative Schemes in Sensor Networks for Non-Invasive Monitoring of People at Home
Source: Int J Environ Res Public Health. 2023 Mar 27;20(7):5268. doi: 10.3390/ijerph20075268 (PMC10094687; doi:10.3390/ijerph20075268)
Supplement: Supplementary file 1 [file ijerph-20-05268-s001.zip › S_s.txt]

Snoring (S)

9
7
10
6
4
8
6
12
11
7
4
9
11
0
4
8
9
9
10
9
10
7
9
5
4
12
6
9
12
5
6
7
11
7
3
5
0
7
8
7
5
9
4
9
10
6
13
9
4
8
9
6
11
18
11
8
6
10
6
12
9
20
5
20
6
18
17
10
16
6
9
10
7
12
5
7
8
4
10
8
8
11
11
10
7
8
10
5
5
6
8
12
10
6
6
15
11
0
16
8
