# Supplementary material for: Comparison of Collaborative and Cooperative Schemes in Sensor Networks for Non-Invasive Monitoring of People at Home
Source: Int J Environ Res Public Health. 2023 Mar 27;20(7):5268. doi: 10.3390/ijerph20075268 (PMC10094687; doi:10.3390/ijerph20075268)
Supplement: Supplementary file 1 [file ijerph-20-05268-s001.zip › TST_c.txt]

Total sleep time (TST)

8
6
7
7
9
7
7
8
7
7
6
7
6
8
8
7
7
7
7
8
7
7
7
7
7
7
7
9
7
7
6
6
7
7
7
8
8
7
6
8
8
7
7
6
7
7
6
6
8
6
6
7
8
7
7
6
8
7
7
6
8
7
6
9
7
7
7
7
6
7
6
8
7
8
6
8
8
7
7
7
8
6
9
8
7
7
7
7
7
8
7
8
8
8
7
7
8
9
9
9
