# Supplementary material for: Comparison of Collaborative and Cooperative Schemes in Sensor Networks for Non-Invasive Monitoring of People at Home
Source: Int J Environ Res Public Health. 2023 Mar 27;20(7):5268. doi: 10.3390/ijerph20075268 (PMC10094687; doi:10.3390/ijerph20075268)
Supplement: Supplementary file 1 [file ijerph-20-05268-s001.zip › T_c.txt]

Temperature (T)

36.9
36.9
37.1
36.7
36.7
36.6
37.2
37.0
36.8
36.9
36.9
37.0
36.1
37.0
36.9
37.2
36.7
36.6
36.1
36.5
36.8
36.8
36.8
37.0
36.9
37.0
37.2
37.2
36.6
36.1
37.0
36.6
36.9
36.9
37.1
36.8
36.8
37.0
37.0
36.9
36.7
36.1
36.1
36.2
36.5
37.0
36.7
36.8
37.0
36.8
37.0
36.8
37.0
37.0
36.8
36.5
36.7
36.8
36.7
36.6
37.1
36.8
37.1
36.8
37.0
36.2
37.1
37.0
36.8
36.7
37.1
37.2
36.7
37.0
36.8
37.1
37.0
36.6
37.1
37.2
36.9
37.1
36.9
36.6
36.6
36.8
37.0
37.1
37.1
36.7
36.9
36.6
36.6
36.6
37.0
36.8
36.6
36.8
36.6
36.5
